# Supplementary material for: Practical 4.7 V solid-state 18650 cylindrical lithium metal batteries with in-situ fabricated localized high-concentration polymer electrolytes
Source: Natl Sci Rev. 2025 Jan 17;12(4):nwaf016. doi: 10.1093/nsr/nwaf016 (PMC11887857; doi:10.1093/nsr/nwaf016)
Supplement: nwaf016_Supplemental_Files [file nwaf016_supplemental_files.zip]

Archive with 3 entries (3 files):
- 1403-Supporting Information.pdf
- Supplementary_Video_1.mp4
- Supplementary_Video_2.mp4
